# Supplementary material for: Interruption of lactate uptake by inhibiting mitochondrial pyruvate transport unravels direct antitumor and radiosensitizing effects
Source: Nat Commun. 2018 Mar 23;9:1208. doi: 10.1038/s41467-018-03525-0 (PMC5865202; doi:10.1038/s41467-018-03525-0)
Supplement: Supplementary file 4 — Supplementary Data 1(XLS 211 kb) [file 41467_2018_3525_MOESM4_ESM.xls]

## Sheet: 13C mass isotopomer
Supplementary Data. Mass spectrometry data and calculations.
Interruption of lactate uptake by inhibiting mitochondrial pyruvate transport unravels direct antitumor and radiosensitizing effects
Corbet et al.
Intracellular metabolite analysis in SiHa cells treated for 24h with DMEM-10% dialyzed FBS + 10 mM D-[U-13C6]glucose + 2 mM unlabelled L-glutamine
estimate	DMSO			10 µM 7ACC2			1 µM AR-C155858				DMSO			10 µM 7ACC2			1 µM AR-C155858
pyr_216[0]	0.212172	0.211939	0.241608	0.0875239	0.0764255	0.0823066	0.221509	0.223162	0.210123		21.2172	21.1939	24.1608	8.75239	7.64255	8.23066	22.1509	22.3162	21.0123
pyr_216[1]	0.00414164	0.0249881	0.0164522	0.00760227	0.00960077	0.00587438	0.0340035	0.055469	0.0293263		0.414164	2.49881	1.64522	0.760227	0.960077	0.587438	3.40035	5.5469	2.93263
pyr_216[2]	0.0458516	0.0491541	0.0570406	0.0405297	0.0435081	0.0418097	0.042667	0.0491715	0.0659902		4.58516	4.91541	5.70406	4.05297	4.35081	4.18097	4.2667	4.91715	6.59902
pyr_216[3]	0.737834	0.713919	0.684899	0.864344	0.870466	0.870009	0.70182	0.672198	0.69456		73.7834	71.3919	68.4899	86.4344	87.0466	87.0009	70.182	67.2198	69.456
lac_261[0]	0.0892736	0.106154	0.0912134	0.0515326	0.0525852	0.0568026	0.110434	0.122382	0.149762		8.92736	10.6154	9.12134	5.15326	5.25852	5.68026	11.0434	12.2382	14.9762
lac_261[1]	0.010617	0.0125046	0.0113929	0.00444998	0.00429757	0.00357455	0.0121007	0.0129519	0.0121879		1.0617	1.25046	1.13929	0.444998	0.429757	0.357455	1.21007	1.29519	1.21879
lac_261[2]	0.0505062	0.0495073	0.0491348	0.0447288	0.0455666	0.0434247	0.045744	0.0488825	0.0445141		5.05062	4.95073	4.91348	4.47288	4.55666	4.34247	4.5744	4.88825	4.45141
lac_261[3]	0.849603	0.831834	0.848259	0.899289	0.897551	0.896198	0.831721	0.815783	0.793536		84.9603	83.1834	84.8259	89.9289	89.7551	89.6198	83.1721	81.5783	79.3536
lac_233[0]	0.0971339	0.117691	0.100115	0.0619423	0.062375	0.0664369	0.121093	0.133795	0.157766		9.71339	11.7691	10.0115	6.19423	6.2375	6.64369	12.1093	13.3795	15.7766
lac_233[1]	0.0424394	0.0418697	0.0428699	0.0326491	0.033307	0.0316142	0.0413211	0.0418211	0.0426976		4.24394	4.18697	4.28699	3.26491	3.3307	3.16142	4.13211	4.18211	4.26976
lac_233[2]	0.860427	0.840439	0.857015	0.905409	0.904318	0.901949	0.837586	0.824384	0.799537		86.0427	84.0439	85.7015	90.5409	90.4318	90.1949	83.7586	82.4384	79.9537
ala_260[0]	0.158634	0.165396	0.159229	0.786926	0.755422	0.754986	0.172904	0.179745	0.188846		15.8634	16.5396	15.9229	78.6926	75.5422	75.4986	17.2904	17.9745	18.8846
ala_260[1]	0.0245937	0.0245804	0.0201736	0.0210203	0.0219141	0.0248204	0.024683	0.0244474	0.0203321		2.45937	2.45804	2.01736	2.10203	2.19141	2.48204	2.4683	2.44474	2.03321
ala_260[2]	0.0525405	0.0480963	0.052085	0.0187793	0.0201783	0.0111558	0.0545003	0.049452	0.0546508		5.25405	4.80963	5.2085	1.87793	2.01783	1.11558	5.45003	4.9452	5.46508
ala_260[3]	0.764232	0.761927	0.768512	0.173275	0.202486	0.209037	0.747913	0.746356	0.736172		76.4232	76.1927	76.8512	17.3275	20.2486	20.9037	74.7913	74.6356	73.6172
ala_232[0]	0.157013	0.167738	0.159451	0.748286	0.746119	0.722622	0.166868	0.179886	0.185016		15.7013	16.7738	15.9451	74.8286	74.6119	72.2622	16.6868	17.9886	18.5016
ala_232[1]	0.0529965	0.052292	0.0531818	0.0220059	0.0425843	0.053912	0.0577212	0.0548438	0.0575284		5.29965	5.2292	5.31818	2.20059	4.25843	5.3912	5.77212	5.48438	5.75284
ala_232[2]	0.789991	0.77997	0.787368	0.229708	0.211297	0.223466	0.775411	0.765271	0.757455		78.9991	77.997	78.7368	22.9708	21.1297	22.3466	77.5411	76.5271	75.7455
gly_246[0]	0.972187	0.964239	0.963493	0.941332	0.946816	0.93934	0.969718	0.967926	0.96886		97.2187	96.4239	96.3493	94.1332	94.6816	93.934	96.9718	96.7926	96.886
gly_246[1]	0.0150994	0.0225943	0.0217111	0.0196363	0.0172403	0.0243061	0.0186822	0.0173954	0.020592		1.50994	2.25943	2.17111	1.96363	1.72403	2.43061	1.86822	1.73954	2.0592
gly_246[2]	0.0127131	0.0131666	0.0147962	0.0390313	0.035944	0.0363535	0.0115994	0.0146785	0.0105484		1.27131	1.31666	1.47962	3.90313	3.5944	3.63535	1.15994	1.46785	1.05484
gly_218[0]	0.971764	0.972801	0.971664	0.947989	0.949187	0.945815	0.971907	0.976441	0.975926		97.1764	97.2801	97.1664	94.7989	94.9187	94.5815	97.1907	97.6441	97.5926
gly_218[1]	0.0282357	0.0271991	0.0283356	0.0520113	0.050813	0.0541847	0.0280928	0.0235589	0.024074		2.82357	2.71991	2.83356	5.20113	5.0813	5.41847	2.80928	2.35589	2.4074
gab_274[0]	0.889662	0.874497	0.855499	0.923816	0.952668	0.938204	0.860539	0.882576	0.879471		88.9662	87.4497	85.5499	92.3816	95.2668	93.8204	86.0539	88.2576	87.9471
gab_274[1]	0.0472574	0.0661932	0.0654295	0.0646469	0.0353454	0.054217	0.0679601	0.0483618	0.0470472		4.72574	6.61932	6.54295	6.46469	3.53454	5.4217	6.79601	4.83618	4.70472
gab_274[2]	0.0396065	0.0347997	0.0556859	0.000349826	0.0118273	0.00638081	0.0516899	0.047764	0.0547355		3.96065	3.47997	5.56859	0.0349826	1.18273	0.638081	5.16899	4.7764	5.47355
gab_274[3]	0.0162626	0.0167115	0.0142334	0.00889625	0	0.00119857	0.0119272	0.0173522	0.0167613		1.62626	1.67115	1.42334	0.889625	0	0.119857	1.19272	1.73522	1.67613
gab_274[4]	0.00721146	0.0077989	0.0091527	0.00229094	0.000159356	0	0.00788416	0.00394601	0.00198489		0.721146	0.77989	0.91527	0.229094	0.0159356	0	0.788416	0.394601	0.198489
suc_289[0]	0.709586	0.674661	0.649242	0.924102	0.954665	0.957882	0.675121	0.66643	0.680782		70.9586	67.4661	64.9242	92.4102	95.4665	95.7882	67.5121	66.643	68.0782
suc_289[1]	0.0699144	0.0782897	0.0866966	0.0479648	0.0217387	0.0414408	0.0873582	0.117672	0.103283		6.99144	7.82897	8.66966	4.79648	2.17387	4.14408	8.73582	11.7672	10.3283
suc_289[2]	0.145168	0.153997	0.167637	0.0270736	0.0218098	0.000672318	0.145226	0.137735	0.139776		14.5168	15.3997	16.7637	2.70736	2.18098	0.0672318	14.5226	13.7735	13.9776
suc_289[3]	0.0505554	0.0571368	0.0632688	0	0.00119414	4.84774e-06	0.0645958	0.052418	0.04051		5.05554	5.71368	6.32688	0	0.119414	0.000484774	6.45958	5.2418	4.051
suc_289[4]	0.0247764	0.0359157	0.0331557	0.000859718	0.000592225	1.3108e-08	0.027699	0.0257449	0.0356498		2.47764	3.59157	3.31557	0.0859718	0.0592225	1.3108e-06	2.7699	2.57449	3.56498
pro_258[0]	0.774324	0.746169	0.762629	0.928332	0.928345	0.934789	0.745253	0.756592	0.758318		77.4324	74.6169	76.2629	92.8332	92.8345	93.4789	74.5253	75.6592	75.8318
pro_258[1]	0.0379354	0.0487871	0.0534306	0.0455506	0.0555289	0.0460273	0.0484523	0.0558927	0.0476355		3.79354	4.87871	5.34306	4.55506	5.55289	4.60273	4.84523	5.58927	4.76355
pro_258[2]	0.120959	0.133595	0.123998	0.011819	0.00800136	0.0150937	0.139887	0.122487	0.129305		12.0959	13.3595	12.3998	1.1819	0.800136	1.50937	13.9887	12.2487	12.9305
pro_258[3]	0.0393953	0.0566876	0.0391411	0.00749214	0	0	0.0385092	0.0440468	0.038278		3.93953	5.66876	3.91411	0.749214	0	0	3.85092	4.40468	3.8278
pro_258[4]	0.0273868	0.0147618	0.0208006	0.0068062	0.00812501	0.00409033	0.0278985	0.0209816	0.0264631		2.73868	1.47618	2.08006	0.68062	0.812501	0.409033	2.78985	2.09816	2.64631
pro_184[0]	0.733562	0.743079	0.734817	0.915865	0.929685	0.923074	0.729048	0.76206	0.732827		73.3562	74.3079	73.4817	91.5865	92.9685	92.3074	72.9048	76.206	73.2827
pro_184[1]	0.0576582	0.0399481	0.05899	0.0308002	0.0443005	0.0524756	0.0545911	0.0459767	0.054493		5.76582	3.99481	5.899	3.08002	4.43005	5.24756	5.45911	4.59767	5.4493
pro_184[2]	0.145048	0.147894	0.135197	0.0405662	0.0203419	0.0173624	0.148109	0.134342	0.156808		14.5048	14.7894	13.5197	4.05662	2.03419	1.73624	14.8109	13.4342	15.6808
pro_184[3]	0.0385742	0.0488658	0.0487041	0.00655176	0	0	0.0410614	0.0408923	0.0394678		3.85742	4.88658	4.87041	0.655176	0	0	4.10614	4.08923	3.94678
pro_184[4]	0.0251572	0.0202133	0.0222919	0.00621653	0.00567237	0.00708764	0.0271904	0.0167285	0.0164043		2.51572	2.02133	2.22919	0.621653	0.567237	0.708764	2.71904	1.67285	1.64043
fum_287[0]	0.715217	0.731052	0.737916	0.842863	0.838527	0.832026	0.638573	0.626929	0.622587		71.5217	73.1052	73.7916	84.2863	83.8527	83.2026	63.8573	62.6929	62.2587
fum_287[1]	0.0773041	0.0709861	0.0820796	0.0773598	0.0889777	0.0832823	0.0676142	0.0735862	0.0821914		7.73041	7.09861	8.20796	7.73598	8.89777	8.32823	6.76142	7.35862	8.21914
fum_287[2]	0.123125	0.110452	0.121323	0.0327053	0.0197652	0.030154	0.170099	0.158958	0.170296		12.3125	11.0452	12.1323	3.27053	1.97652	3.0154	17.0099	15.8958	17.0296
fum_287[3]	0.0626083	0.0595037	0.0339589	0.0319853	0.0390593	0.0408501	0.0971359	0.10444	0.0921627		6.26083	5.95037	3.39589	3.19853	3.90593	4.08501	9.71359	10.444	9.21627
fum_287[4]	0.0217456	0.0280056	0.024722	0.015087	0.0136711	0.0136872	0.0265778	0.0360871	0.0327631		2.17456	2.80056	2.4722	1.5087	1.36711	1.36872	2.65778	3.60871	3.27631
ser_390[0]	0.926597	0.919552	0.927383	0.843852	0.844055	0.844918	0.93219	0.925265	0.926633		92.6597	91.9552	92.7383	84.3852	84.4055	84.4918	93.219	92.5265	92.6633
ser_390[1]	0.0437218	0.04918	0.0406545	0.0614216	0.0605791	0.0621488	0.0392144	0.0423067	0.0457411		4.37218	4.918	4.06545	6.14216	6.05791	6.21488	3.92144	4.23067	4.57411
ser_390[2]	0.00693535	0.00537045	0.00489815	0.0125612	0.0155566	0.0125109	0.00517467	0.00411956	0.00522375		0.693535	0.537045	0.489815	1.25612	1.55566	1.25109	0.517467	0.411956	0.522375
ser_390[3]	0.0227457	0.0258978	0.0270645	0.0821656	0.0798089	0.0804228	0.0234214	0.0283086	0.0224022		2.27457	2.58978	2.70645	8.21656	7.98089	8.04228	2.34214	2.83086	2.24022
ser_302[0]	0.938844	0.949907	0.937993	0.880718	0.890623	0.88933	0.946522	0.944745	0.960322		93.8844	94.9907	93.7993	88.0718	89.0623	88.933	94.6522	94.4745	96.0322
ser_302[1]	0.0259952	0.0184556	0.0278097	0.0250187	0.0193162	0.0264361	0.0211339	0.0246133	0.0167118		2.59952	1.84556	2.78097	2.50187	1.93162	2.64361	2.11339	2.46133	1.67118
ser_302[2]	0.0351605	0.0316376	0.0341969	0.094263	0.0900611	0.0842335	0.0323446	0.0306418	0.0229665		3.51605	3.16376	3.41969	9.4263	9.00611	8.42335	3.23446	3.06418	2.29665
ser_288[0]	0.916418	0.933766	0.923483	0.838828	0.840657	0.849213	0.920224	0.930055	0.933525		91.6418	93.3766	92.3483	83.8828	84.0657	84.9213	92.0224	93.0055	93.3525
ser_288[1]	0.0475668	0.0351604	0.0408338	0.0612537	0.0630763	0.0588017	0.0403252	0.0350269	0.0358723		4.75668	3.51604	4.08338	6.12537	6.30763	5.88017	4.03252	3.50269	3.58723
ser_288[2]	0.0360151	0.0310733	0.0356837	0.0999186	0.0962662	0.0919857	0.0394505	0.0349185	0.0306024		3.60151	3.10733	3.56837	9.99186	9.62662	9.19857	3.94505	3.49185	3.06024
mal_419[0]	0.627914	0.634046	0.614571	0.911932	0.907981	0.913075	0.621562	0.631524	0.619214		62.7914	63.4046	61.4571	91.1932	90.7981	91.3075	62.1562	63.1524	61.9214
mal_419[1]	0.0635937	0.0520824	0.0676238	0.0539068	0.0470729	0.0425099	0.0607211	0.0679671	0.0705734		6.35937	5.20824	6.76238	5.39068	4.70729	4.25099	6.07211	6.79671	7.05734
mal_419[2]	0.167994	0.174475	0.173516	0.00280022	0.0220379	0.0144488	0.183353	0.17153	0.173298		16.7994	17.4475	17.3516	0.280022	2.20379	1.44488	18.3353	17.153	17.3298
mal_419[3]	0.108557	0.106843	0.110422	0.0298046	0.0229086	0.0248955	0.10891	0.104271	0.109706		10.8557	10.6843	11.0422	2.98046	2.29086	2.48955	10.891	10.4271	10.9706
mal_419[4]	0.0319412	0.0325533	0.0338673	0.00155621	0	0.00507038	0.0254537	0.0247087	0.027209		3.19412	3.25533	3.38673	0.155621	0	0.507038	2.54537	2.47087	2.7209
asp_418[0]	0.631515	0.622777	0.610733	0.910423	0.913893	0.912675	0.625214	0.628324	0.616857		63.1515	62.2777	61.0733	91.0423	91.3893	91.2675	62.5214	62.8324	61.6857
asp_418[1]	0.0608091	0.062945	0.0684777	0.042563	0.040776	0.043493	0.0610566	0.064493	0.0628427		6.08091	6.2945	6.84777	4.2563	4.0776	4.3493	6.10566	6.4493	6.28427
asp_418[2]	0.168061	0.178596	0.1806	0.0197855	0.015743	0.0155727	0.18006	0.176637	0.181552		16.8061	17.8596	18.06	1.97855	1.5743	1.55727	18.006	17.6637	18.1552
asp_418[3]	0.109179	0.104102	0.109981	0.025592	0.0273498	0.0264154	0.105664	0.104672	0.108008		10.9179	10.4102	10.9981	2.5592	2.73498	2.64154	10.5664	10.4672	10.8008
asp_418[4]	0.0304353	0.0315799	0.0302084	0.0016363	0.00223801	0.00184364	0.0280053	0.0258744	0.0307405		3.04353	3.15799	3.02084	0.16363	0.223801	0.184364	2.80053	2.58744	3.07405
asp_390[0]	0.640622	0.637666	0.635592	0.922167	0.923011	0.921683	0.629765	0.629788	0.641381		64.0622	63.7666	63.5592	92.2167	92.3011	92.1683	62.9765	62.9788	64.1381
asp_390[1]	0.135133	0.135648	0.132423	0.0422173	0.0436938	0.0412873	0.138919	0.143516	0.127588		13.5133	13.5648	13.2423	4.22173	4.36938	4.12873	13.8919	14.3516	12.7588
asp_390[2]	0.158869	0.159547	0.164671	0.0200349	0.0174714	0.0229603	0.164439	0.161253	0.162971		15.8869	15.9547	16.4671	2.00349	1.74714	2.29603	16.4439	16.1253	16.2971
asp_390[3]	0.0653764	0.0671395	0.067313	0.0155811	0.0158236	0.0140696	0.0668769	0.0654431	0.0680607		6.53764	6.71395	6.7313	1.55811	1.58236	1.40696	6.68769	6.54431	6.80607
asp_302[0]	0.740233	0.736508	0.732898	0.939269	0.941058	0.940964	0.73511	0.733432	0.73991		74.0233	73.6508	73.2898	93.9269	94.1058	94.0964	73.511	73.3432	73.991
asp_302[1]	0.0899956	0.0931416	0.0971809	0.0386739	0.0361142	0.0387597	0.0940735	0.0988582	0.0915904		8.99956	9.31416	9.71809	3.86739	3.61142	3.87597	9.40735	9.88582	9.15904
asp_302[2]	0.169771	0.17035	0.169921	0.022057	0.0228279	0.0202765	0.170816	0.16771	0.168499		16.9771	17.035	16.9921	2.2057	2.28279	2.02765	17.0816	16.771	16.8499
akg_388[0]	0.598158	0.633262	0.593595	0.909066	0.824259	0.820789	0.59845	0.638962	0.639641		59.8158	63.3262	59.3595	90.9066	82.4259	82.0789	59.845	63.8962	63.9641
akg_388[1]	0.0775224	0.0427628	0.0603875	0	0.0465894	0.0911116	0.0387739	0.0563217	0.0161005		7.75224	4.27628	6.03875	0	4.65894	9.11116	3.87739	5.63217	1.61005
akg_388[2]	0.190166	0.193891	0.219208	0.075745	0.0944612	0.0437754	0.2025	0.191926	0.221025		19.0166	19.3891	21.9208	7.5745	9.44612	4.37754	20.25	19.1926	22.1025
akg_388[3]	0.0506119	0.069293	0.0542606	0.00575909	0	0.0443238	0.0637005	0.0364096	0.0538036		5.06119	6.9293	5.42606	0.575909	0	4.43238	6.37005	3.64096	5.38036
akg_388[4]	0.0552053	0.0488373	0.0624138	0.00942944	0.0344789	0	0.0600843	0.0518135	0.0594751		5.52053	4.88373	6.24138	0.942944	3.44789	0	6.00843	5.18135	5.94751
akg_388[5]	0.0283361	0.0119538	0.0101357	0	0.000211738	0	0.0364914	0.0245665	0.00995494		2.83361	1.19538	1.01357	0	0.0211738	0	3.64914	2.45665	0.995494
pep_453[0]	0.710347	0.0550901	0.0214005	0.188026	0.0740351	0.0585668	0.159365	0.0540242	0.0589712		71.0347	5.50901	2.14005	18.8026	7.40351	5.85668	15.9365	5.40242	5.89712
pep_453[1]	0.0157944	0.0537821	0.00542266	0	0.018029	0.00590205	0.016401	0.00184837	0		1.57944	5.37821	0.542266	0	1.8029	0.590205	1.6401	0.184837	0
pep_453[2]	0.0215856	0.050101	0.114921	0.0300357	0.0475039	0.0662628	0.112862	0.0202753	0.0476398		2.15856	5.0101	11.4921	3.00357	4.75039	6.62628	11.2862	2.02753	4.76398
pep_453[3]	0.252273	0.841027	0.858256	0.781938	0.860432	0.869268	0.711372	0.923852	0.893389		25.2273	84.1027	85.8256	78.1938	86.0432	86.9268	71.1372	92.3852	89.3389
glu_432[0]	0.634062	0.633251	0.622308	0.924741	0.931498	0.930951	0.6337	0.629337	0.632528		63.4062	63.3251	62.2308	92.4741	93.1498	93.0951	63.37	62.9337	63.2528
glu_432[1]	0.0566042	0.0535647	0.0548514	0.0500261	0.0455355	0.0473807	0.0539082	0.0616761	0.0552163		5.66042	5.35647	5.48514	5.00261	4.55355	4.73807	5.39082	6.16761	5.52163
glu_432[2]	0.188852	0.187973	0.192722	0.0209599	0.0171718	0.0161373	0.189339	0.190019	0.19143		18.8852	18.7973	19.2722	2.09599	1.71718	1.61373	18.9339	19.0019	19.143
glu_432[3]	0.0463175	0.050002	0.0510131	0.00205025	0.00443655	0.00314757	0.051459	0.0493103	0.0502764		4.63175	5.0002	5.10131	0.205025	0.443655	0.314757	5.1459	4.93103	5.02764
glu_432[4]	0.0525479	0.0519239	0.0561088	0.000811657	0.00035025	0.000706515	0.050693	0.0511248	0.0499987		5.25479	5.19239	5.61088	0.0811657	0.035025	0.0706515	5.0693	5.11248	4.99987
glu_432[5]	0.0216171	0.0232853	0.0229962	0.00141134	0.00100762	0.0016767	0.020901	0.0185335	0.0205506		2.16171	2.32853	2.29962	0.141134	0.100762	0.16767	2.0901	1.85335	2.05506
glu_330[0]	0.644858	0.638403	0.629455	0.936328	0.934087	0.933616	0.63495	0.640606	0.636825		64.4858	63.8403	62.9455	93.6328	93.4087	93.3616	63.495	64.0606	63.6825
glu_330[1]	0.0543933	0.0550445	0.057517	0.041851	0.0438054	0.0433594	0.0596006	0.0590025	0.060629		5.43933	5.50445	5.7517	4.1851	4.38054	4.33594	5.96006	5.90025	6.0629
glu_330[2]	0.193709	0.196496	0.200053	0.0198238	0.0196416	0.0210303	0.197629	0.197077	0.196015		19.3709	19.6496	20.0053	1.98238	1.96416	2.10303	19.7629	19.7077	19.6015
glu_330[3]	0.0700926	0.0708831	0.0728036	0.000389266	0.000335783	0.000608513	0.0721383	0.0689415	0.0699323		7.00926	7.08831	7.28036	0.0389266	0.0335783	0.0608513	7.21383	6.89415	6.99323
glu_330[4]	0.0369479	0.0391739	0.0401709	0.00160813	0.00213059	0.00138611	0.0356817	0.0343729	0.0365984		3.69479	3.91739	4.01709	0.160813	0.213059	0.138611	3.56817	3.43729	3.65984
asn_417[0]	0.725782	0.699566	0.752806	0.919106	0.953469	0.917082	0.759889	0.646611	0.713857		72.5782	69.9566	75.2806	91.9106	95.3469	91.7082	75.9889	64.6611	71.3857
asn_417[1]	0.0879786	0.0238524	0.0305047	0	0.00653052	0.0576495	0.0365597	0.115376	0.0514416		8.79786	2.38524	3.05047	0	0.653052	5.76495	3.65597	11.5376	5.14416
asn_417[2]	0.135038	0.151449	0.0982639	0.0348924	0.0103871	0	0.0963248	0.129302	0.0897304		13.5038	15.1449	9.82639	3.48924	1.03871	0	9.63248	12.9302	8.97304
asn_417[3]	0.0290155	0.0730776	0.0840538	0.0460015	0.0243445	0.0252685	0.07485	0.108711	0.128444		2.90155	7.30776	8.40538	4.60015	2.43445	2.52685	7.485	10.8711	12.8444
asn_417[4]	0.0221857	0.052055	0.0343715	0	0.00526857	0	0.0323769	0	0.0165268		2.21857	5.2055	3.43715	0	0.526857	0	3.23769	0	1.65268
gln_431[0]	0.913265	0.917418	0.90955	0.947633	0.942469	0.941102	0.917701	0.91348	0.924981		91.3265	91.7418	90.955	94.7633	94.2469	94.1102	91.7701	91.348	92.4981
gln_431[1]	0.0532099	0.0485161	0.0597139	0.0512467	0.0504168	0.0520006	0.0547133	0.0493691	0.0421708		5.32099	4.85161	5.97139	5.12467	5.04168	5.20006	5.47133	4.93691	4.21708
gln_431[2]	0.0219674	0.020004	0.0195063	0.00110854	0.00543792	0.000428949	0.012232	0.0256569	0.020525		2.19674	2.0004	1.95063	0.110854	0.543792	0.0428949	1.2232	2.56569	2.0525
gln_431[3]	0.000408136	0.00610351	0.00418135	1.19897e-05	0	0.00159565	0.00476703	0.00462417	0.00525027		0.0408136	0.610351	0.418135	0.00119897	0	0.159565	0.476703	0.462417	0.525027
gln_431[4]	0.00362419	0.00468277	0.00422889	6.48385e-08	0	0.00260822	0.00683052	0.00401196	0.00562615		0.362419	0.468277	0.422889	6.48385e-06	0	0.260822	0.683052	0.401196	0.562615
gln_431[5]	0.00752508	0.00327549	0.00281941	1.40255e-10	0.00167614	0.00226462	0.00375625	0.0028577	0.00144656		0.752508	0.327549	0.281941	1.40255e-08	0.167614	0.226462	0.375625	0.28577	0.144656
dhp_526[0]	0.225282	0.024809	0.0399532	0.0781556	0.0131798	0.0778048	0.0484122	0.0778681	0.0524859		22.5282	2.4809	3.99532	7.81556	1.31798	7.78048	4.84122	7.78681	5.24859
dhp_526[1]	0.0197709	0.0166725	0.0241345	0	0.0263786	0	0.0066623	0	0.0101336		1.97709	1.66725	2.41345	0	2.63786	0	0.66623	0	1.01336
dhp_526[2]	0.0333913	0.0668506	0.0872349	0.0362663	0.100241	0.0217929	0.0934718	0.0541399	0.0593132		3.33913	6.68506	8.72349	3.62663	10.0241	2.17929	9.34718	5.41399	5.93132
dhp_526[3]	0.721556	0.891668	0.848677	0.885578	0.8602	0.900402	0.851454	0.867992	0.878067		72.1556	89.1668	84.8677	88.5578	86.02	90.0402	85.1454	86.7992	87.8067
1pg_571[0]	0.687216	0.684962	0.682685	0.738669	0.721376	0.734824	0.688612	0.669185	0.672482		68.7216	68.4962	68.2685	73.8669	72.1376	73.4824	68.8612	66.9185	67.2482
1pg_571[1]	0.0240432	0.0247643	0.0209972	0.0297349	0.0223299	0.0218811	0.0195482	0.0391911	0.0219408		2.40432	2.47643	2.09972	2.97349	2.23299	2.18811	1.95482	3.91911	2.19408
1pg_571[2]	0.0168991	0.0173371	0.0201148	0.0173276	0.0266096	0.019842	0.00878102	0.0121635	0.0245955		1.68991	1.73371	2.01148	1.73276	2.66096	1.9842	0.878102	1.21635	2.45955
1pg_571[3]	0.271842	0.272936	0.276203	0.214268	0.229684	0.223453	0.283059	0.27946	0.280982		27.1842	27.2936	27.6203	21.4268	22.9684	22.3453	28.3059	27.946	28.0982
cit_591[0]	0.174148	0.184297	0.175072	0.859558	0.79351	0.817517	0.197919	0.183459	0.197383		17.4148	18.4297	17.5072	85.9558	79.351	81.7517	19.7919	18.3459	19.7383
cit_591[1]	0.0624548	0.0661138	0.0533208	0.0426097	0.0744165	0.0535385	0.0582206	0.0608081	0.056787		6.24548	6.61138	5.33208	4.26097	7.44165	5.35385	5.82206	6.08081	5.6787
cit_591[2]	0.427916	0.420141	0.435343	0.0655821	0.0650632	0.0887913	0.431084	0.438327	0.426707		42.7916	42.0141	43.5343	6.55821	6.50632	8.87913	43.1084	43.8327	42.6707
cit_591[3]	0.0811946	0.0735674	0.0723973	0.0237835	0.0572079	0.00278864	0.0733227	0.0812782	0.0835718		8.11946	7.35674	7.23973	2.37835	5.72079	0.278864	7.33227	8.12782	8.35718
cit_591[4]	0.141768	0.13992	0.142943	0.00299164	0.00507019	0.0323763	0.131441	0.139388	0.135943		14.1768	13.992	14.2943	0.299164	0.507019	3.23763	13.1441	13.9388	13.5943
cit_591[5]	0.0893579	0.0840767	0.095827	0.00199567	0.00383599	0.00383401	0.0915896	0.0741093	0.0797017		8.93579	8.40767	9.5827	0.199567	0.383599	0.383401	9.15896	7.41093	7.97017
cit_591[6]	0.0231619	0.031884	0.0250968	0.00347903	0.000896074	0.00115428	0.0164239	0.0226304	0.0199062		2.31619	3.1884	2.50968	0.347903	0.0896074	0.115428	1.64239	2.26304	1.99062
3pg_585[0]	0.748204	0.153104	0.0671017	0.330139	0.079813	0.0649987	0.252598	0.0818156	0.041596		74.8204	15.3104	6.71017	33.0139	7.9813	6.49987	25.2598	8.18156	4.1596
3pg_585[1]	0.0305744	0.0192897	0.0160562	0.00764517	0.0029723	0.00714824	0	0.0128917	0.00694205		3.05744	1.92897	1.60562	0.764517	0.29723	0.714824	0	1.28917	0.694205
3pg_585[2]	0.0155358	0.0460251	0.0570565	0.0520549	0.0692209	0.0727222	0.0563998	0.0807757	0.0291959		1.55358	4.60251	5.70565	5.20549	6.92209	7.27222	5.63998	8.07757	2.91959
3pg_585[3]	0.205686	0.781582	0.859786	0.610161	0.847994	0.855131	0.691002	0.824517	0.922266		20.5686	78.1582	85.9786	61.0161	84.7994	85.5131	69.1002	82.4517	92.2266

## Sheet: MetaQuant
Supplementary Data. Mass spectrometry data and calculations.
Interruption of lactate uptake by inhibiting mitochondrial pyruvate transport unravels direct antitumor and radiosensitizing effects
Corbet et al.
Compound	Ion	DMSO			7ACC2			AR-C155858
3-phosphoglycerate-tbdms	269	1.1	0.25	0.3	0.46	0.32	0.36	0.24	0.21	0.18
3-phosphoglycerate-tbdms	383	0.71	0	0	0.34	0.29	0.36	0	0	0.02
3-phosphoglycerate-tbdms	585	0.89	0	0	0.13	0	0.01	0.05	0	0
GABA-tbdms	274	2.99	2.59	2.94	3.07	3.27	3.68	4.05	3.66	3.36
Lactate-tbdms	233	0.64	0.69	0.63	0.63	0.6	0.75	0.7	0.72	0.9
Lactate-tbdms	261	0.64	0.66	0.63	0.59	0.55	0.7	0.7	0.71	0.9
Norvaline-tbdms	186	6.39	6.05	6.52	6.73	5.49	6.1	6.49	6.07	6.12
Norvaline-tbdms	260	6.51	6.08	6.44	6.92	5.41	6.12	6.42	6	6.21
Norvaline-tbdms	288	6.51	6.05	6.33	6.89	5.46	6.09	6.58	6.09	6.16
a-ketoglutarate-tbdms	388	0.62	0.97	0.94	0.39	0	0.55	1	0.9	0.89
alanine-tbdms	232	0.81	0.78	0.9	0.32	0.32	0.34	0.79	0.77	0.78
alanine-tbdms	260	0.8	0.75	0.89	0.3	0.28	0.32	0.77	0.74	0.76
asparagine-tbdms	302
asparagine-tbdms	417	1.52	1.39	1.54	1.43	2.09	2.32	1.4	1.33	1.31
aspartate-tbdms	302	17.83	19.92	20.94	57.15	53.91	58.66	19.38	16.67	14.01
aspartate-tbdms	390	15.64	15.11	15.24	52.58	48.2	54.18	13.9	11.81	12
aspartate-tbdms	418	15.46	14.12	14.56	52.57	48.08	54.03	13.8	11.72	11.53
citrate-tbdms	489	1.3	1.78	1.14	0.46	0.47	0.63	1.06	1.1	1.55
citrate-tbdms	591	1.42	1.33	1.37	0.61	0.44	0.53	1.37	1.04	1.17
cysteine-tbdms	302	16.45	12.37	1.4	9.16	9.5	13.09	11.49	10.1	9.64
cysteine-tbdms	304	16.57	15.83	1.87	9.58	9.79	12.74	12.06	10.32	11.01
cysteine-tbdms	378	16.11	12.77	1.67	9.28	9.69	13.06	11.72	9.6	9.22
dhap-tbdms	526	0.39	0.06	0.03	0.04	0.02	0.06	0.05	0.05	0.04
fumarate-tbdms	287	0.67	0.73	0.62	0.43	0.54	0.55	2.34	1.88	1.83
glutamate-tbdms	330	19.09	18.33	18.09	17.49	16.25	18.69	16.72	14.85	14.85
glutamate-tbdms	404	19.13	17.33	17.4	17.16	15.26	18.49	16.57	14.44	14.29
glutamate-tbdms	432	18.31	16.71	16.65	16.96	15.19	18.25	16.42	13.84	14.18
glutamine-tbdms	329	15.78	18.13	19.29	18.41	11.22	13.57	20.12	19.39	20.11
glutamine-tbdms	431	15.39	17.77	18.66	18.4	15.02	13.49	19.89	18.86	19.76
glycine-tbdms	218	19.21	17.12	20.88	21.03	19.62	22.9	22.15	20.22	19.8
glycine-tbdms	246	19.62	17.52	21.12	21.05	19.94	22.97	22.96	20.24	19.94
histidine-tbdms	338	18.1		19.1	14.76	13.69	15.16	16.7	15.52	15.66
histidine-tbdms	440	16.57	15.54	17.34	12.89	12.13	13.8	15.48	13.71	13.87
hydroxyproline-tbdms	314	0.56	0.51	0.54	0.52	0.56	0.49	0.51	0.56	0.49
hydroxyproline-tbdms	388
hydroxyproline-tbdms	416	0.83	0.85	0.92	0.89	0.88	0.89	0.91	0.91	0.95
isoleucine-tbdms	200	18.57	17.88	18.93	19.07	15.35	16.56	19.67	17.09	17.59
isoleucine-tbdms	274	18.37	17.58	18.78	18.95	15.21	16.57	19.51	17.31	17.28
isoleucine-tbdms	302	18.64	17.21	18.73	18.89	14.87	16.58	19.33	17.26	17.19
leucine-tbdms	200	18.99	17.43	19.56	19.37	15.64	16.85	19.81	17.77	17.8
leucine-tbdms	274	18.38	17.3	18.61	19.23	15.17	16.43	19.81	17.29	17.26
leucine-tbdms	302	18.7	17.33	19.27	19.05	14.92	16.51	20.07	17.16	17.45
lysine-tbdms	300	5.8	5.8	6.43	5.64	5.2	5.98	6.88	6.56	6.37
lysine-tbdms	431	5.75	5.82	6.11	5.45	5.4	5.8	6.61	6.53	6.1
malate-tbdms	391	7.07	6.14	6.85	5.25	4.99	5.51	5.62	4.66	5.08
malate-tbdms	419	6.89	6.14	6.36	5.27	4.72	5.67	5.49	4.77	4.78
methionine-tbdms	218	10.04	10.53	10.31	9.73	8.09	8.72	9.96	9.1	9.39
methionine-tbdms	292	10.21	9.48	10.08	9.78	7.86	8.61	9.95	8.88	9.19
methionine-tbdms	320	9.9	9.27	9.92	9.75	7.47	8.49	10.11	8.42	8.93
ornithine-tbdms	184	2.32	2.31	2.35	2.44	2.44	2.53	2.46	2.23	2.37
ornithine-tbdms	286	2.17	2.03	2.35	2.4	2.29	2.66	2.42	2.4	2.24
phenylalanine-tbdms	234	21.63	20.25	21.94	19.66	16.9	18.75	21.61	18.91	19.27
phenylalanine-tbdms	302	20.91	19.8	21.35	19.35	16.21	18.39	20.95	18.49	18.83
phenylalanine-tbdms	308	21.19	19.53	21.32	19.31	16.32	18.38	21.22	18.24	18.52
phenylalanine-tbdms	336	21.28	19.14	20.79	19.16	15.85	18	20.82	17.79	18.15
phosphoenolpyruvate-tbdms	211	1.26	1.47	2.21	3.57	1.2	1.34	1.12	2.06	1.71
phosphoenolpyruvate-tbdms	259	1.65	0.74	0.71	0.69	0.7	0.68	0.56	0.54	0.49
phosphoenolpyruvate-tbdms	453	0.36	0	0	0	0	0	0	0	0
proline-tbdms	184	1.88	1.73		1.65	1.71	1.8	1.86	1.88	1.75
proline-tbdms	258	2.01	1.82	1.79	1.82	1.89	2.1	2.17	2.09	1.98
proline-tbdms	286	1.86	1.64	1.57	1.19	1.67	1.73	1.82	1.8	1.68
putrescine-tbdms	170	0.65	0.69	0.54	0.5	0.57	0.49	0.5	0.65	0.59
putrescine-tbdms	259
pyruvate-tbdms	160	0.35	0.38	0.38	0.4	0.24	0.44	0.38	0.39	0.16
pyruvate-tbdms	216	0.35	0.37	0.39	0.41	0.38	0.42	0.36	0.2	0.27
serine-tbdms	288	10.07	9.19	10	7.37	6.64	8.06	8.57	7.88	7.9
serine-tbdms	302	10.18	9.5	9.75	7.78	6.93	8.63	9.2	7.95
serine-tbdms	362	9.89	8.93	9.58	7.03	6.42	7.71	8.34	7.33	7.6
serine-tbdms	390	9.95	8.68	9.48	7.1	6.24	7.56	8.35	7.2	7.56
succinate-tbdms	289	2.69	2.53	2.36	1.66	1.55	1.87	2.32	1.98	1.98
threonine-tbdms	302	12.29	12.24	14.29	8.92	8.19	9.79	9.22	8.55	8.45
threonine-tbdms	404	12.34	11.92	13.92	9.11	7.78	9.73	9.07	8.42	8.17
tryptophan-2tbdms	302	9.76	8.81	9.56	9.01	7.29	7.91	9.62	8.46	8.44
tryptophan-2tbdms	375	9.72	8.7	9.36	8.8	7.06	8.31	9.69	8.23	8.54
tyrosine-tbdms	302	19.64	18.69	20.1	17.4	15.01	16.59	19.54	17.5	17.07
tyrosine-tbdms	364	20.76	18.79	19.94	17.31	15.04	16.98	19.6	18.29	17.27
tyrosine-tbdms	466	20.33	18.61	19.19	17.37	14.02	16.63	18.82	17.32	17.25
urea-tbdms	231	2.05	2.43	2.07	1.88	1.88	2.58	2.45	2.6	2.74
valine-tbdms	186	16.8	15.87	17.19	15.88	13.65	15.59	16.96	15.23	14.77
valine-tbdms	260	16.55	15.38	16.91	15.99	13.42	14.89	16.83	14.81	15.13

## Sheet: Quantification
Supplementary Data. Mass spectrometry data and calculations.
Interruption of lactate uptake by inhibiting mitochondrial pyruvate transport unravels direct antitumor and radiosensitizing effects
Corbet et al.
	DMSO			7ACC2			AR-C155858
3PG	0.9	0.0833333	0.1	0.31	0.203333	0.243333	0.0966667	0.07	0.0666667
GABA	2.99	2.59	2.94	3.07	3.27	3.68	4.05	3.66	3.36
Lactate	0.64	0.675	0.63	0.61	0.575	0.725	0.7	0.715	0.9
Norvaline	6.47	6.06	6.43	6.84667	5.45333	6.10333	6.49667	6.05333	6.16333
Ketoglutarate	0.62	0.97	0.94	0.39	0	0.55	1	0.9	0.89
Alanine	0.805	0.765	0.895	0.31	0.3	0.33	0.78	0.755	0.77
Asparagine	1.52	1.39	1.54	1.43	2.09	2.32	1.4	1.33	1.31
Aspartate	16.31	16.3833	16.9133	54.1	50.0633	55.6233	15.6933	13.4	12.5133
Citrate	1.36	1.555	1.255	0.535	0.455	0.58	1.215	1.07	1.36
Cysteine	16.3767	13.6567	1.64667	9.34	9.66	12.9633	11.7567	10.0067	9.95667
DHAP	0.39	0.06	0.03	0.04	0.02	0.06	0.05	0.05	0.04
Fumarate	0.67	0.73	0.62	0.43	0.54	0.55	2.34	1.88	1.83
Glutamate	18.8433	17.4567	17.38	17.2033	15.5667	18.4767	16.57	14.3767	14.44
Glutamine	15.585	17.95	18.975	18.405	13.12	13.53	20.005	19.125	19.935
Glycine	19.415	17.32	21	21.04	19.78	22.935	22.555	20.23	19.87
Histidine	17.335	15.54	18.22	13.825	12.91	14.48	16.09	14.615	14.765
Hydroxyproline	0.695	0.68	0.73	0.705	0.72	0.69	0.71	0.735	0.72
Isoleucine	18.5267	17.5567	18.8133	18.97	15.1433	16.57	19.5033	17.22	17.3533
Leucine	18.69	17.3533	19.1467	19.2167	15.2433	16.5967	19.8967	17.4067	17.5033
Lysine	5.775	5.81	6.27	5.545	5.3	5.89	6.745	6.545	6.235
Malate	6.98	6.14	6.605	5.26	4.855	5.59	5.555	4.715	4.93
Methionine	10.05	9.76	10.1033	9.75333	7.80667	8.60667	10.0067	8.8	9.17
Ornithine	2.245	2.17	2.35	2.42	2.365	2.595	2.44	2.315	2.305
Phenylalanine	21.2525	19.68	21.35	19.37	16.32	18.38	21.15	18.3575	18.6925
PEP	1.09	0.736667	0.973333	1.42	0.633333	0.673333	0.56	0.866667	0.733333
Proline	1.91667	1.73	1.68	1.55333	1.75667	1.87667	1.95	1.92333	1.80333
Putrescine	0.65	0.69	0.54	0.5	0.57	0.49	0.5	0.65	0.59
Pyruvate	0.35	0.375	0.385	0.405	0.31	0.43	0.37	0.295	0.215
Serine	10.0225	9.075	9.7025	7.32	6.5575	7.99	8.615	7.59	7.68667
Succinate	2.69	2.53	2.36	1.66	1.55	1.87	2.32	1.98	1.98
Threonine	12.315	12.08	14.105	9.015	7.985	9.76	9.145	8.485	8.31
Tryptophan	9.74	8.755	9.46	8.905	7.175	8.11	9.655	8.345	8.49
Tyrosine	20.2433	18.6967	19.7433	17.36	14.69	16.7333	19.32	17.7033	17.1967
Urea	2.05	2.43	2.07	1.88	1.88	2.58	2.45	2.6	2.74
Valine	16.675	15.625	17.05	15.935	13.535	15.24	16.895	15.02	14.95
Adjust to 9 nmol NV
	DMSO			7ACC2			AR-C155858
3PG	1.25193	0.123762	0.139969	0.407498	0.335575	0.35882	0.133915	0.104075	0.0973499
GABA	4.1592	3.84653	4.11509	4.03554	5.3967	5.42654	5.61057	5.44163	4.90644
Lactate	0.890263	1.00248	0.881804	0.80185	0.948961	1.06909	0.969728	1.06305	1.31422
Norvaline	9	9	9	9	9	9	9	9	9
Ketoglutarate	0.862442	1.44059	1.31571	0.512658	0	0.811032	1.38533	1.33811	1.29962
Alanine	1.11978	1.13614	1.25272	0.407498	0.49511	0.486619	1.08055	1.12252	1.12439
Asparagine	2.11437	2.06436	2.15552	1.87975	3.44927	3.42108	1.93946	1.97742	1.91293
Aspartate	22.6878	24.3317	23.6734	71.1149	82.6229	82.0224	21.7404	19.9229	18.2726
Citrate	1.89181	2.30941	1.75661	0.703262	0.750917	0.85527	1.68317	1.59086	1.98594
Cysteine	22.7805	20.2822	2.30482	12.2775	15.9425	19.1158	16.2868	14.8778	14.5392
DHAP	0.542504	0.0891089	0.0419907	0.0525803	0.0330073	0.0884762	0.0692663	0.0743392	0.05841
Fumarate	0.931994	1.08416	0.867807	0.565239	0.891198	0.811032	3.24166	2.79515	2.67226
Glutamate	26.2117	25.9257	24.3266	22.6139	25.6907	27.2458	22.9548	21.375	21.086
Glutamine	21.6793	26.6584	26.5591	24.1935	21.6528	19.9514	27.7134	28.4347	29.1101
Glycine	27.007	25.7228	29.3935	27.6573	32.6443	33.82	31.246	30.0776	29.0151
Histidine	24.1136	23.0792	25.5023	18.1731	21.3062	21.3523	22.2899	21.7294	21.5606
Hydroxyproline	0.96677	1.0099	1.02177	0.926728	1.18826	1.01748	0.983581	1.09279	1.05138
Isoleucine	25.7713	26.0743	26.3328	24.9362	24.9921	24.4342	27.0185	25.6024	25.3402
Leucine	25.9985	25.7723	26.7994	25.2605	25.1571	24.4735	27.5634	25.88	25.5592
Lysine	8.03323	8.62871	8.77605	7.28895	8.74694	8.68542	9.34402	9.731	9.10465
Malate	9.70943	9.11881	9.24495	6.91431	8.01253	8.24304	7.69548	7.01019	7.19903
Methionine	13.9799	14.495	14.1415	12.8208	12.8839	12.6914	13.8625	13.0837	13.3905
Ornithine	3.12287	3.22277	3.28927	3.18111	3.90312	3.8266	3.38019	3.44191	3.36587
Phenylalanine	29.563	29.2277	29.8834	25.462	26.934	27.1032	29.2996	27.2936	27.2957
PEP	1.51623	1.09406	1.36236	1.8666	1.04523	0.9929	0.775782	1.28855	1.07085
Proline	2.66615	2.56931	2.35148	2.04187	2.89914	2.76734	2.70139	2.85958	2.63332
Putrescine	0.904173	1.02475	0.755832	0.657254	0.940709	0.722556	0.692663	0.96641	0.861547
Pyruvate	0.486862	0.556931	0.53888	0.532376	0.511614	0.63408	0.512571	0.438601	0.313953
Serine	13.9417	13.4777	13.5805	9.6222	10.8223	11.7821	11.9346	11.2847	11.2244
Succinate	3.74189	3.75743	3.30327	2.18208	2.55807	2.75751	3.21396	2.94383	2.89129
Threonine	17.1306	17.9406	19.7426	11.8503	13.1782	14.3921	12.6688	12.6154	12.1347
Tryptophan	13.5487	13.0025	13.2411	11.7057	11.8414	11.959	13.3753	12.4072	12.3975
Tyrosine	28.1592	27.7673	27.6345	22.8199	24.2439	24.675	26.7645	26.321	25.1114
Urea	2.85162	3.60891	2.89736	2.47128	3.10269	3.80448	3.39405	3.86564	4.00108
Valine	23.1955	23.2054	23.8647	20.9467	22.3377	22.473	23.4051	22.3315	21.8307
Labeling adjustment factors
	DMSO			7ACC2			AR-C155858
3PG	1.29376	6.32252	14.4259	2.9321	12.1284	14.8926	3.83218	11.8315	23.2715
GABA	1.07569	1.09434	1.11865	1.03592	1.00455	1.02003	1.11209	1.08433	1.08815
Lactate	10.8431	9.11884	10.6125	18.7842	18.4082	17.0415	8.76543	7.90965	6.46357
Norvaline	1	1	1	1	1	1	1	1	1
Ketoglutamate	1.58319	1.49543	1.59537	1.04173	1.14891	1.15377	1.58242	1.48209	1.48052
Alanine	6.1021	5.85262	6.07929	1.2301	1.2814	1.28214	5.59849	5.38541	5.12588
Asparagine	1.31858	1.36799	1.27124	1.04123	1.0037	1.04353	1.2594	1.48002	1.3406
Aspartate	1.5154	1.53667	1.56697	1.05116	1.04717	1.04857	1.53068	1.5231	1.55141
Citrate	5.37475	5.07876	5.34636	1.08893	1.17957	1.14493	4.72921	5.10195	4.74204
Cysteine	1	1	1	1	1	1	1	1	1
DHAP	4.29683	39.0181	24.2283	12.3855	73.4458	12.4414	19.995	12.4313	18.443
Fumarate	1.33805	1.30907	1.2969	1.13542	1.14129	1.1502	1.49865	1.52649	1.53713
Glutamate	1	1	1	1	1	1	1	1	1
Glutamine	1.03694	1.03224	1.04117	0.999332	1.00481	1.00627	1.03193	1.03669	1.0238
Glycine	1.00701	1.01531	1.01609	1.04002	1.03399	1.04222	1.00957	1.01144	1.01047
Histidine	1	1	1	1	1	1	1	1	1
Hydroxyproline	1	1	1	1	1	1	1	1	1
Isoleucine	1	1	1	1	1	1	1	1	1
Leucine	1	1	1	1	1	1	1	1	1
Lysine	1	1	1	1	1	1	1	1	1
Malate	1.52409	1.50935	1.55719	1.04942	1.05399	1.04811	1.53967	1.51538	1.54551
Methionine	1	1	1	1	1	1	1	1	1
Ornithine	1	1	1	1	1	1	1	1	1
Phenylalanine	1	1	1	1	1	1	1	1	1
PEP	1.36271	17.5712	45.2326	5.14821	13.0749	16.5281	6.07409	17.9179	16.4148
Proline	1.30459	1.28788	1.30236	1.04491	1.02938	1.03675	1.31267	1.25581	1.3059
Putrescine	1	1	1	1	1	1	1	1	1
Pyruvate	4.56233	4.56735	4.00649	11.0598	12.6659	11.7609	4.37002	4.33766	4.60682
Serine	1.04468	1.05269	1.0438	1.14712	1.14684	1.14567	1.03842	1.04619	1.04464
Succinate	1.34867	1.41849	1.47403	1.0356	1.00245	0.999079	1.41752	1.43601	1.40574
Threonine	1	1	1	1	1	1	1	1	1
Tryptophan	1	1	1	1	1	1	1	1	1
Tyrosine	1	1	1	1	1	1	1	1	1
Urea	1	1	1	1	1	1	1	1	1
Valine	1	1	1	1	1	1	1	1	1
adjust for labeling
	DMSO			7ACC2			AR-C155858
3PG	1.61971	0.78249	2.01917	1.19482	4.06997	5.34377	0.513185	1.23136	2.26547
GABA	4.474	4.20943	4.60332	4.1805	5.42124	5.53526	6.23948	5.9005	5.33896
Lactate	9.65318	9.14141	9.35813	15.0621	17.4687	18.2188	8.50008	8.40836	8.49458
Norvaline	9	9	9	9	9	9	9	9	9
Ketoglutarate	1.36541	2.15431	2.09903	0.53405	0	0.935743	2.19217	1.98319	1.92411
Alanine	6.83304	6.64938	7.61566	0.501264	0.634436	0.623915	6.04947	6.04524	5.7635
Asparagine	2.78797	2.82402	2.74019	1.95725	3.46204	3.56999	2.44254	2.92663	2.56448
Aspartate	34.3811	37.3896	37.0955	74.7531	86.52	86.0059	33.2775	30.3446	28.3483
Citrate	10.168	11.7289	9.39147	0.765804	0.885758	0.979225	7.96008	8.11649	9.4174
Cysteine	22.7805	20.2822	2.30482	12.2775	15.9425	19.1158	16.2868	14.8778	14.5392
DHAP	2.33105	3.47686	1.01736	0.651236	2.42425	1.10077	1.38498	0.924132	1.07726
Fumarate	1.24706	1.41924	1.12546	0.641781	1.01711	0.932852	4.85813	4.26677	4.10761
Glutamate	26.2117	25.9257	24.3266	22.6139	25.6907	27.2458	22.9548	21.375	21.086
Glutamine	22.4801	27.518	27.6526	24.1774	21.7569	20.0764	28.5982	29.4782	29.803
Glycine	27.1962	26.1165	29.8666	28.764	33.7539	35.248	31.5451	30.4218	29.3188
Histidine	24.1136	23.0792	25.5023	18.1731	21.3062	21.3523	22.2899	21.7294	21.5606
Hydroxyproline	0.96677	1.0099	1.02177	0.926728	1.18826	1.01748	0.983581	1.09279	1.05138
Isoleucine	25.7713	26.0743	26.3328	24.9362	24.9921	24.4342	27.0185	25.6024	25.3402
Leucine	25.9985	25.7723	26.7994	25.2605	25.1571	24.4735	27.5634	25.88	25.5592
Lysine	8.03323	8.62871	8.77605	7.28895	8.74694	8.68542	9.34402	9.731	9.10465
Malate	14.7981	13.7635	14.3961	7.25602	8.4451	8.63958	11.8485	10.6231	11.1262
Methionine	13.9799	14.495	14.1415	12.8208	12.8839	12.6914	13.8625	13.0837	13.3905
Ornithine	3.12287	3.22277	3.28927	3.18111	3.90312	3.8266	3.38019	3.44191	3.36587
Phenylalanine	29.563	29.2277	29.8834	25.462	26.934	27.1032	29.2996	27.2936	27.2957
PEP	2.06619	19.224	61.6232	9.60967	13.6663	16.4108	4.71217	23.088	17.5778
Proline	3.47824	3.30897	3.06248	2.13358	2.98432	2.86905	3.54603	3.59108	3.43885
Putrescine	0.904173	1.02475	0.755832	0.657254	0.940709	0.722556	0.692663	0.96641	0.861547
Pyruvate	2.22123	2.5437	2.15902	5.88799	6.48006	7.45735	2.23994	1.9025	1.44633
Serine	14.5646	14.1878	14.1753	11.0378	12.4115	13.4984	12.3931	11.8059	11.7255
Succinate	5.04658	5.32987	4.8691	2.25977	2.56432	2.75497	4.55586	4.22737	4.0644
Threonine	17.1306	17.9406	19.7426	11.8503	13.1782	14.3921	12.6688	12.6154	12.1347
Tryptophan	13.5487	13.0025	13.2411	11.7057	11.8414	11.959	13.3753	12.4072	12.3975
Tyrosine	28.1592	27.7673	27.6345	22.8199	24.2439	24.675	26.7645	26.321	25.1114
Urea	2.85162	3.60891	2.89736	2.47128	3.10269	3.80448	3.39405	3.86564	4.00108
Valine	23.1955	23.2054	23.8647	20.9467	22.3377	22.473	23.4051	22.3315	21.8307
Conversion to nmol (total per sample)
3PG	0.2
GABA	0.1
Lactate	2
Norvaline	1
Ketoglutarate	0.2
Alanine	1
Asparagine	0.1
Aspartate	0.6
Citrate	0.2
Cysteine	0.1
Fumarate	0.1
DHAP	0.1
Glutamate	2
Glutamine	2
Glycine	1
Histidine	0.1
Hydroxyproline	0.1
Isoleucine	0.4
Leucine	0.4
Lysine	0.2
Malate	0.3
Methionine	0.2
Ornithine	0.1
Phenylalanine	0.2
PEP	0.1
Proline	0.8
Putrescine	0.2
Pyruvate	0.2
Serine	0.5
Succinate	0.1
Threonine	2
Tryptophan	0.1
Tyrosine	0.2
Urea	0.2
Valine	0.4
nmol/sample
	DMSO			7ACC2			AR-C155858			mean control
3PG	0.323941	0.156498	0.403835	0.238965	0.813993	1.06875	0.102637	0.246272	0.453095	0.294758
GABA	0.4474	0.420943	0.460332	0.41805	0.542124	0.553526	0.623948	0.59005	0.533896	0.442892
Lactate	19.3064	18.2828	18.7163	30.1243	34.9373	36.4377	17.0002	16.8167	16.9892	18.7685
Norvaline	9	9	9	9	9	9	9	9	9	9
Ketoglutarate	0.273082	0.430862	0.419807	0.10681	0	0.187149	0.438434	0.396639	0.384823	0.374584
Alanine	6.83304	6.64938	7.61566	0.501264	0.634436	0.623915	6.04947	6.04524	5.7635	7.03269
Asparagine	0.278797	0.282402	0.274019	0.195725	0.346204	0.356999	0.244254	0.292663	0.256448	0.278406
Aspartate	20.6287	22.4338	22.2573	44.8519	51.912	51.6035	19.9665	18.2068	17.009	21.7733
Citrate	2.0336	2.34578	1.87829	0.153161	0.177152	0.195845	1.59202	1.6233	1.88348	2.08589
Cysteine	2.27805	2.02822	0.230482	1.22775	1.59425	1.91158	1.62868	1.48778	1.45392	1.51225
DHAP	0.233105	0.347686	0.101736	0.0651236	0.242425	0.110077	0.138498	0.0924132	0.107726	0.227509
Fumarate	0.124706	0.141924	0.112546	0.0641781	0.101711	0.0932852	0.485813	0.426677	0.410761	0.126392
Glutamate	52.4235	51.8515	48.6532	45.2278	51.3814	54.4915	45.9097	42.75	42.172	50.9761
Glutamine	44.9602	55.036	55.3053	48.3547	43.5138	40.1529	57.1965	58.9563	59.606	51.7672
Glycine	27.1962	26.1165	29.8666	28.764	33.7539	35.248	31.5451	30.4218	29.3188	27.7264
Histidine	2.41136	2.30792	2.55023	1.81731	2.13062	2.13523	2.22899	2.17294	2.15606	2.42317
Hydroxyproline	0.096677	0.10099	0.102177	0.0926728	0.118826	0.101748	0.0983581	0.109279	0.105138	0.0999481
Isoleucine	10.3085	10.4297	10.5331	9.97449	9.99682	9.77368	10.8074	10.241	10.1361	10.4238
Leucine	10.3994	10.3089	10.7198	10.1042	10.0628	9.7894	11.0253	10.352	10.2237	10.476
Lysine	1.60665	1.72574	1.75521	1.45779	1.74939	1.73708	1.8688	1.9462	1.82093	1.69587
Malate	4.43943	4.12905	4.31883	2.17681	2.53353	2.59187	3.55455	3.18693	3.33785	4.29577
Methionine	2.79598	2.89901	2.8283	2.56417	2.57677	2.53829	2.7725	2.61674	2.6781	2.8411
Ornithine	0.312287	0.322277	0.328927	0.318111	0.390312	0.38266	0.338019	0.344191	0.336587	0.321164
Phenylalanine	5.9126	5.84554	5.97667	5.09241	5.3868	5.42064	5.85993	5.45873	5.45914	5.9116
PEP	0.206619	1.9224	6.16232	0.960967	1.36663	1.64108	0.471217	2.3088	1.75778	2.76378
Proline	2.78259	2.64718	2.44999	1.70686	2.38746	2.29524	2.83682	2.87286	2.75108	2.62658
Putrescine	0.180835	0.20495	0.151166	0.131451	0.188142	0.144511	0.138533	0.193282	0.172309	0.178984
Pyruvate	0.444245	0.50874	0.431804	1.1776	1.29601	1.49147	0.447989	0.380501	0.289266	0.461596
Serine	7.2823	7.09391	7.08764	5.51891	6.20573	6.74921	6.19653	5.90295	5.86277	7.15462
Succinate	0.504658	0.532987	0.48691	0.225977	0.256432	0.275497	0.455586	0.422737	0.40644	0.508185
Threonine	34.2612	35.8812	39.4852	23.7006	26.3564	28.7843	25.3376	25.2307	24.2693	36.5425
Tryptophan	1.35487	1.30025	1.32411	1.17057	1.18414	1.1959	1.33753	1.24072	1.23975	1.32641
Tyrosine	5.63184	5.55347	5.52691	4.56397	4.84878	4.93501	5.3529	5.26421	5.02228	5.57074
Urea	0.570325	0.721782	0.579471	0.494255	0.620538	0.760896	0.67881	0.773128	0.800216	0.623859
Valine	9.27821	9.28218	9.54588	8.37868	8.93509	8.98919	9.36203	8.9326	8.73229	9.36875
nmol/sample (normalized)
	DMSO			7ACC2			AR-C155858
3PG	1.09901	0.530937	1.37006	0.810715	2.76157	3.62587	0.348208	0.835506	1.53718
GABA	1.01018	0.950442	1.03938	0.943909	1.22405	1.2498	1.4088	1.33227	1.20548
Lactate	1.02866	0.974124	0.997217	1.60505	1.86149	1.94143	0.905783	0.896008	0.905196
Norvaline	1	1	1	1	1	1	1	1	1
Ketoglutarate	0.729029	1.15024	1.12073	0.285143	0	0.499618	1.17046	1.05888	1.02733
Alanine	0.97161	0.945496	1.08289	0.0712763	0.0902123	0.0887164	0.860193	0.859592	0.819529
Asparagine	1.0014	1.01435	0.984243	0.703019	1.24352	1.2823	0.877331	1.05121	0.921128
Aspartate	0.947432	1.03034	1.02223	2.05995	2.38421	2.37004	0.917018	0.836198	0.781187
Citrate	0.974931	1.12459	0.900475	0.073427	0.0849285	0.0938903	0.76323	0.778227	0.902961
Cysteine	1.5064	1.34119	0.15241	0.81187	1.05423	1.26406	1.07699	0.983815	0.961428
DHAP	1.0246	1.52823	0.447175	0.286246	1.06556	0.483834	0.608757	0.406195	0.473501
Fumarate	0.986661	1.12289	0.890449	0.507771	0.80473	0.738064	3.8437	3.37583	3.2499
Glutamate	1.02839	1.01717	0.954432	0.887237	1.00795	1.06896	0.900613	0.838629	0.82729
Glutamine	0.868508	1.06315	1.06835	0.934081	0.840568	0.775644	1.10488	1.13887	1.15143
Glycine	0.980876	0.941937	1.07719	1.03742	1.21739	1.27128	1.13773	1.09721	1.05743
Histidine	0.995126	0.952438	1.05244	0.749971	0.879271	0.88117	0.919864	0.896732	0.889767
Hydroxyproline	0.967272	1.01043	1.0223	0.927209	1.18888	1.018	0.984092	1.09335	1.05192
Isoleucine	0.988941	1.00057	1.01049	0.956898	0.95904	0.937633	1.0368	0.982462	0.972399
Leucine	0.992685	0.984049	1.02327	0.964507	0.96056	0.934459	1.05244	0.98816	0.975914
Lysine	0.94739	1.01762	1.03499	0.859614	1.03156	1.0243	1.10198	1.14761	1.07375
Malate	1.03344	0.961191	1.00537	0.506732	0.589774	0.603355	0.827454	0.741878	0.777008
Methionine	0.98412	1.02038	0.995497	0.902527	0.906963	0.893417	0.975854	0.921031	0.942627
Ornithine	0.972362	1.00347	1.02417	0.990494	1.2153	1.19148	1.05248	1.0717	1.04802
Phenylalanine	1.00017	0.988825	1.01101	0.861425	0.911224	0.91695	0.991259	0.923392	0.923462
PEP	0.0747594	0.695568	2.22967	0.3477	0.494478	0.593781	0.170497	0.835378	0.636005
Proline	1.0594	1.00784	0.932765	0.649841	0.908959	0.873849	1.08004	1.09376	1.0474
Putrescine	1.01034	1.14508	0.844581	0.734428	1.05117	0.807398	0.773995	1.07988	0.962709
Pyruvate	0.962411	1.10213	0.935457	2.55114	2.80767	3.23111	0.970521	0.824315	0.626664
Serine	1.01785	0.991515	0.990638	0.771378	0.867375	0.943337	0.866088	0.825054	0.819438
Succinate	0.99306	1.0488	0.958135	0.444674	0.504604	0.542119	0.896495	0.831856	0.799787
Threonine	0.93757	0.981902	1.08053	0.648575	0.721251	0.787692	0.693373	0.690448	0.664139
Tryptophan	1.02146	0.980278	0.998265	0.882511	0.892741	0.901611	1.00839	0.9354	0.934669
Tyrosine	1.01097	0.9969	0.992132	0.819276	0.870402	0.885881	0.960896	0.944975	0.901547
Urea	0.914188	1.15696	0.928849	0.792254	0.994676	1.21966	1.08808	1.23927	1.28269
Valine	0.990335	0.990759	1.01891	0.894321	0.953711	0.959486	0.999282	0.953446	0.932065

## Sheet: Labeling adjustment
Supplementary Data. Mass spectrometry data and calculations.
Interruption of lactate uptake by inhibiting mitochondrial pyruvate transport unravels direct antitumor and radiosensitizing effects
Corbet et al.
Quantities need adjusting for labeling as metabolites are quantified using unlabeled standards
Measured m0 for ions
estimate	DMSO			7ACC2			AR-C155858
pyr_216[0]	0.212172	0.211939	0.241608	0.0875239	0.0764255	0.0823066	0.221509	0.223162	0.210123
lac_261[0]	0.0892736	0.106154	0.0912134	0.0515326	0.0525852	0.0568026	0.110434	0.122382	0.149762
ala_260[0]	0.158634	0.165396	0.159229	0.786926	0.755422	0.754986	0.172904	0.179745	0.188846
gly_246[0]	0.972187	0.964239	0.963493	0.941332	0.946816	0.93934	0.969718	0.967926	0.96886
gab_274[0]	0.889662	0.874497	0.855499	0.923816	0.952668	0.938204	0.860539	0.882576	0.879471
suc_289[0]	0.709586	0.674661	0.649242	0.924102	0.954665	0.957882	0.675121	0.66643	0.680782
pro_184[0]	0.733562	0.743079	0.734817	0.915865	0.929685	0.923074	0.729048	0.76206	0.732827
fum_287[0]	0.715217	0.731052	0.737916	0.842863	0.838527	0.832026	0.638573	0.626929	0.622587
ser_390[0]	0.926597	0.919552	0.927383	0.843852	0.844055	0.844918	0.93219	0.925265	0.926633
mal_419[0]	0.627914	0.634046	0.614571	0.911932	0.907981	0.913075	0.621562	0.631524	0.619214
asp_418[0]	0.631515	0.622777	0.610733	0.910423	0.913893	0.912675	0.625214	0.628324	0.616857
akg_388[0]	0.598158	0.633262	0.593595	0.909066	0.824259	0.820789	0.59845	0.638962	0.639641
pep_453[0]	0.710347	0.0550901	0.0214005	0.188026	0.0740351	0.0585668	0.159365	0.0540242	0.0589712
glu_432[0]	0.634062	0.633251	0.622308	0.924741	0.931498	0.930951	0.6337	0.629337	0.632528
asn_417[0]	0.725782	0.699566	0.752806	0.919106	0.953469	0.917082	0.759889	0.646611	0.713857
gln_431[0]	0.913265	0.917418	0.90955	0.947633	0.942469	0.941102	0.917701	0.91348	0.924981
dhp_526[0]	0.225282	0.024809	0.0399532	0.0781556	0.0131798	0.0778048	0.0484122	0.0778681	0.0524859
cit_591[0]	0.174148	0.184297	0.175072	0.859558	0.79351	0.817517	0.197919	0.183459	0.197383
3pg_585[0]	0.748204	0.153104	0.0671017	0.330139	0.079813	0.0649987	0.252598	0.0818156	0.041596
Expected m0 given number of C in fragment:
pyr_216[0]	0.968	0.968	0.968	0.968	0.968	0.968	0.968	0.968	0.968
lac_261[0]	0.968	0.968	0.968	0.968	0.968	0.968	0.968	0.968	0.968
ala_260[0]	0.968	0.968	0.968	0.968	0.968	0.968	0.968	0.968	0.968
gly_246[0]	0.979	0.979	0.979	0.979	0.979	0.979	0.979	0.979	0.979
gab_274[0]	0.957	0.957	0.957	0.957	0.957	0.957	0.957	0.957	0.957
suc_289[0]	0.957	0.957	0.957	0.957	0.957	0.957	0.957	0.957	0.957
pro_184[0]	0.957	0.957	0.957	0.957	0.957	0.957	0.957	0.957	0.957
fum_287[0]	0.957	0.957	0.957	0.957	0.957	0.957	0.957	0.957	0.957
ser_390[0]	0.968	0.968	0.968	0.968	0.968	0.968	0.968	0.968	0.968
mal_419[0]	0.957	0.957	0.957	0.957	0.957	0.957	0.957	0.957	0.957
asp_418[0]	0.957	0.957	0.957	0.957	0.957	0.957	0.957	0.957	0.957
akg_388[0]	0.947	0.947	0.947	0.947	0.947	0.947	0.947	0.947	0.947
pep_453[0]	0.968	0.968	0.968	0.968	0.968	0.968	0.968	0.968	0.968
glu_432[0]	0.947	0.947	0.947	0.947	0.947	0.947	0.947	0.947	0.947
asn_417[0]	0.957	0.957	0.957	0.957	0.957	0.957	0.957	0.957	0.957
gln_431[0]	0.947	0.947	0.947	0.947	0.947	0.947	0.947	0.947	0.947
dhp_526[0]	0.968	0.968	0.968	0.968	0.968	0.968	0.968	0.968	0.968
cit_591[0]	0.936	0.936	0.936	0.936	0.936	0.936	0.936	0.936	0.936
3pg_585[0]	0.968	0.968	0.968	0.968	0.968	0.968	0.968	0.968	0.968
Adjustment factor
pyr_216[0]	4.56233	4.56735	4.00649	11.0598	12.6659	11.7609	4.37002	4.33766	4.60682
lac_261[0]	10.8431	9.11884	10.6125	18.7842	18.4082	17.0415	8.76543	7.90965	6.46357
ala_260[0]	6.1021	5.85262	6.07929	1.2301	1.2814	1.28214	5.59849	5.38541	5.12588
gly_246[0]	1.00701	1.01531	1.01609	1.04002	1.03399	1.04222	1.00957	1.01144	1.01047
gab_274[0]	1.07569	1.09434	1.11865	1.03592	1.00455	1.02003	1.11209	1.08433	1.08815
suc_289[0]	1.34867	1.41849	1.47403	1.0356	1.00245	0.999079	1.41752	1.43601	1.40574
pro_184[0]	1.30459	1.28788	1.30236	1.04491	1.02938	1.03675	1.31267	1.25581	1.3059
fum_287[0]	1.33805	1.30907	1.2969	1.13542	1.14129	1.1502	1.49865	1.52649	1.53713
ser_390[0]	1.04468	1.05269	1.0438	1.14712	1.14684	1.14567	1.03842	1.04619	1.04464
mal_419[0]	1.52409	1.50935	1.55719	1.04942	1.05399	1.04811	1.53967	1.51538	1.54551
asp_418[0]	1.5154	1.53667	1.56697	1.05116	1.04717	1.04857	1.53068	1.5231	1.55141
akg_388[0]	1.58319	1.49543	1.59537	1.04173	1.14891	1.15377	1.58242	1.48209	1.48052
pep_453[0]	1.36271	17.5712	45.2326	5.14821	13.0749	16.5281	6.07409	17.9179	16.4148
glu_432[0]	1.49355	1.49546	1.52175	1.02407	1.01664	1.01724	1.4944	1.50476	1.49717
asn_417[0]	1.31858	1.36799	1.27124	1.04123	1.0037	1.04353	1.2594	1.48002	1.3406
gln_431[0]	1.03694	1.03224	1.04117	0.999332	1.00481	1.00627	1.03193	1.03669	1.0238
dhp_526[0]	4.29683	39.0181	24.2283	12.3855	73.4458	12.4414	19.995	12.4313	18.443
cit_591[0]	5.37475	5.07876	5.34636	1.08893	1.17957	1.14493	4.72921	5.10195	4.74204
3pg_585[0]	1.29376	6.32252	14.4259	2.9321	12.1284	14.8926	3.83218	11.8315	23.2715
